# Supplementary material for: Structural Characterization of Unusual Fatty Acid Methyl Esters with Double and Triple Bonds Using HPLC/APCI-MS2 with Acetonitrile In-Source Derivatization
Source: Molecules. 2021 Oct 26;26(21):6468. doi: 10.3390/molecules26216468 (PMC8588306; doi:10.3390/molecules26216468)
Supplement: Supplementary file 1 [file molecules-26-06468-s001.zip]

Archive with 1 entries (1 files):
- molecules-1409725-supplementary.pdf
